# Supplementary material for: Protein biomarkers of disease progression in patients with systemic sclerosis associated interstitial lung disease
Source: Sci Rep. 2023 May 27;13:8645. doi: 10.1038/s41598-023-35840-y (PMC10224939; doi:10.1038/s41598-023-35840-y)
Supplement: Supplementary file 1 — Supplementary Information. [file 41598_2023_35840_MOESM1_ESM.xlsx]

## Sheet: Sheet1
subject.ID	Progression	Gender	race	Age	Scl.70	anti.centromere	smokestat	BMI	ssctype	immunosuppression	nonRPdurILDdx	RPdurILDdx	FVC0	FVC0%	DLCO0	DLCO0%	FVC1	FVC1%	DLCO1	DLCO1%	Immunoglobulin.lambda.variable.4.69	Immunoglobulin.lambda.variable.7.46	Immunoglobulin.lambda.variable.2.18	Immunoglobulin.lambda.variable.3.10	Immunoglobulin.heavy.variable.3.64	Immunoglobulin.kappa.variable.1.27	Immunoglobulin.heavy.variable.3.OR16.12..non.functional...Fragment.	Immunoglobulin.heavy.variable.1.OR15.1..non.functional...Fragment.	Immunoglobulin.heavy.variable.3.OR15.7..pseudogene...Fragment.	Immunoglobulin.lambda.variable.5.45	Immunoglobulin.kappa.variable.3D.15	Immunoglobulin.kappa.variable.1D.8	Immunoglobulin.heavy.variable.1.45	Immunoglobulin.heavy.variable.3.49	Immunoglobulin.lambda.variable.1.36	Immunoglobulin.heavy.variable.6.1	Immunoglobulin.heavy.variable.3.15	Immunoglobulin.heavy.variable.2.26	Immunoglobulin.heavy.variable.3.73	Immunoglobulin.heavy.variable.3.43	Immunoglobulin.lambda.variable.9.49	Immunoglobulin.heavy.variable.3.72	Immunoglobulin.kappa.variable.3D.20	Immunoglobulin.heavy.variable.1.3	Immunoglobulin.heavy.variable.1.18	Immunoglobulin.heavy.variable.1.24	Immunoglobulin.heavy.variable.4.28	Immunoglobulin.heavy.variable.3.35..non.functional...Fragment.	Immunoglobulin.heavy.variable.3.38..non.functional...Fragment.
10	0	1	1	67.92	0	0	2	22.92	1	1	1.69	1.69	2.09	64	15.01	107	2.14	66	11.94	86	6.39418	7.60388	7.12824	7.38211	6.73178	6.65122	7.62694	7.77455	6.78131	6.21618	7.53997	6.70301	6.68385	6.76373	7.03271	7.76551	6.8674	7.00656	6.28162	6.43312	6.63509	7.08548	7.74927	6.79648	6.95668	6.24416	7.01389	7.20511	7.21592
102	1	1	1	39.86	0	0	0	21.97	0	1	4.15	6.15	2.58	69	13.46	46	2.24	60	9.07	32	6.32334	7.44749	7.06492	6.57102	6.65149	6.72743	7.50956	7.71594	6.6766	6.42473	7.51344	6.31143	6.24638	6.88993	6.57891	7.70618	6.8149	7.02864	6.16235	6.3813	6.91057	6.62406	7.54505	6.60391	6.98795	6.72307	6.92294	7.20019	6.98542
108	1	1	1	53.2	1	0	0	25.82	0	1	1.51	1.51	2.43	73	12.5	55	2.18	65	10.4	45	6.12533	7.0775	6.34394	6.32223	6.48917	6.79042	7.41197	7.73032	6.60873	6.07596	7.35985	6.21598	6.25103	6.76292	6.58292	7.48212	6.81787	7.16415	6.1199	6.30987	6.13326	6.68336	7.53246	6.54907	7.04095	6.60505	6.96026	6.99341	6.71137
11	0	0	1	54.41	0	0	0	23.13	1	1	6.24	5.77	5.37	101	21.04	56	5.55	105	24.11	65	6.37069	7.10767	6.93097	6.77659	6.59251	6.2342	7.42195	7.70495	6.66086	6.02221	7.32661	6.27593	6.29716	6.58511	6.42601	7.54488	6.61077	7.0691	5.85741	6.20616	6.37608	6.48465	7.49383	6.64593	6.75315	6.31359	6.85583	6.77989	6.99121
110	1	1	7	37.86	1	0	0	18.14	1	1	3.73	3.73	1.12	35	4.68	19	0.98	30	6.53	24	5.77202	7.18738	6.82874	6.55481	6.64641	6.8351	7.29903	7.96862	6.55127	5.97995	7.44118	6.59194	6.36374	6.82172	6.65848	7.28657	6.56184	7.07034	6.38351	6.58804	6.58145	6.50325	7.51395	6.58287	6.94373	6.47988	7.01292	7.23562	6.71567
123	0	1	3	36.5	1	0	0	18.36	1	0	22.34	22.34	2.65	73	17.2	60	2.69	75	17.44	61	6.45008	7.4016	6.49582	6.72479	6.66715	6.63276	7.36125	7.61202	6.52622	6.28762	7.31712	6.52154	6.02283	6.79241	6.59927	7.50934	6.68459	6.66063	6.09422	6.11577	6.58103	6.46826	7.4663	6.45268	6.73335	6.31533	6.78673	7.04161	6.84682
14	0	1	1	30.14	0	0	0	22.87	1	1	6.23	3.23	1.54	43	5.85	27	1.54	43	7.12	33	6.79191	7.8927	7.29413	7.03967	7.10721	7.62235	7.93127	8.26012	7.10021	6.70009	7.97786	6.85272	6.8752	6.9511	6.72069	8.00383	7.10535	7.17203	6.5534	6.78571	7.15919	7.07123	8.1267	6.60662	7.48181	6.58102	7.50064	7.58392	7.38284
140	0	0	1	47.05	1	0	0	26.36	0	1	2.07	2.07	3.46	60	0	0	3.73	64	16.65	41	6.07519	7.29726	6.36071	6.56404	6.71581	6.17067	7.37361	8.00061	6.48431	6.16841	7.27889	6.13046	6.13596	6.43257	6.36253	7.34097	6.50132	6.83904	6.29618	6.25129	5.77811	6.7685	7.34386	6.06326	6.63895	5.94645	6.74642	6.97439	6.76255
141	1	1	1	68.35	0	0	0	21.87	1	1	10.06	11.06	1.26	50	8.51	40	1.13	45	8.25	39	6.55003	7.18276	7.01557	6.33294	6.85332	7.05705	7.25795	7.97173	6.61991	6.18371	7.47398	6.27078	6.28916	6.77773	6.55474	6.94103	6.58117	7.02973	5.83019	6.57251	6.63935	6.34356	7.54057	6.58245	7.06004	6.37564	6.99607	6.98552	6.91772
146	0	1	1	57.82	0	0	0	20.94	1	1	0	0.06	2.61	70	13.56	48	3	87	15.8	68	6.45349	7.30471	6.67197	6.09622	6.86683	6.62891	7.43394	7.67822	6.69671	5.95232	7.31248	6.14641	6.17081	6.50298	6.37645	7.31574	6.9103	6.97958	6.15996	6.40609	6.46601	6.70541	7.43076	6.57813	6.82843	6.19459	6.76195	7.08856	7.22315
152	0	1	1	57.5	0	0	0	26.63	1	1	2.75	36.75	3.09	95	17.46	73	3.18	102	25.71	111	6.12787	7.416	6.74568	6.7465	7.15189	6.54025	7.64125	8.16797	6.86043	6.24877	7.602	6.41543	6.49304	6.66249	6.90041	7.63503	6.82212	7.14706	6.28987	6.39188	6.17784	6.68235	7.67304	6.81916	6.99882	6.47084	7.05743	7.31453	7.16857
16	1	0	1	75.06	1	0	2	25.97	0	1	0	0	3.43	72	14.82	40	3.02	67	0	0	5.84583	7.30687	6.80399	6.3458	6.85587	6.67625	7.40931	7.90643	6.4253	6.27557	7.27398	6.49039	6.27142	6.8266	5.8616	7.52633	6.8388	6.462	6.12351	6.28753	6.68277	6.78094	7.46968	6.79257	6.94764	6.09098	6.86287	7.04954	6.96456
162	0	0	1	62.82	0	0	0	28.17	0	1	2.5	5.59	2.84	53	16.6	44	2.76	55	10.74	40	6.15885	7.37293	6.78972	6.77002	7.21417	6.94576	7.48372	7.84134	6.7425	6.02004	7.435	5.98492	6.309	6.66727	6.60459	7.89678	7.07966	7.0865	6.3426	6.19472	6.79285	6.76824	7.47447	6.63159	6.94713	6.67201	7.00182	7.06902	7.04176
163	0	1	3	40.87	0	0	0	24.02	1	1	2.31	1.81	2.2	66	9.3	41	2.21	64.6	13.6	68.3	6.68689	7.50203	7.12453	6.77036	6.91887	7.24121	7.5724	8.30601	6.74684	6.50435	7.74142	6.72578	6.48143	7.25978	7.30626	7.71914	7.01952	7.02132	6.30439	6.51978	6.62698	6.75875	7.7601	6.92774	7.11877	6.73477	7.24139	7.14258	7.25334
166	1	0	1	67.76	1	0	0	16.7	1	1	17.46	17.46	1.58	34	11.03	33	1.17	25	7.27	22	6.43042	7.70383	6.89748	7.15012	6.86576	7.02538	7.52748	8.32423	6.84207	6.39911	7.73275	6.55839	6.88745	7.00191	6.86053	7.4256	6.99504	7.62891	6.23174	6.5815	6.1847	6.75961	7.79263	6.77925	7.30266	6.82657	7.34564	7.31463	7.03329
167	0	1	7	48.39	1	0	0	26.06	0	1	6.57	12.57	2.46	68	18.05	70	2.35	65	18.65	72	6.37576	7.49606	6.80327	6.02772	6.70619	6.14777	7.70012	7.83598	6.69354	6.29288	7.53744	6.70585	5.82216	6.75195	6.64976	7.91278	6.71169	6.79483	6.29502	6.33278	6.61489	6.71407	7.5208	6.47873	7.10629	6.63565	6.98373	7.18889	6.97147
171	0	0	7	48.65	1	0	2	27.55	0	1	7.65	4.65	3.88	78	0	0	4.05	82	0	0	6.46916	7.72893	6.98642	6.13165	6.97202	6.58086	7.54828	8.03689	6.79363	6.20652	7.49641	6.68909	6.77679	6.59771	6.77029	7.31696	6.65537	7.08876	6.33933	6.59251	6.75334	6.79915	7.62653	6.82106	7.16761	6.37686	7.18892	7.41928	6.99065
173	1	1	1	43.19	1	0	0	24.12	0	1	0	0.58	2.66	66	17.22	60	2.199	55	0	0	6.35164	7.22956	6.61342	6.72645	6.67876	6.68103	7.15854	7.9391	6.70449	6.27209	7.44005	6.16663	6.4348	6.87377	6.69982	7.62837	6.56567	6.97945	5.93782	6.24832	6.57399	6.58035	7.55106	6.87162	6.91585	6.50423	6.90949	7.0863	6.86469
18	1	1	2	55.67	0	0	0	19.85	0	1	1.67	1.67	1.57	50	0	0	1.38	45	0	0	6.5122	7.50965	6.94051	6.61526	6.84522	7.0588	7.61705	7.70001	6.70438	6.51969	7.61156	6.41798	6.54291	6.73767	6.5836	7.88003	6.85209	7.02003	6.33116	6.49109	6.58465	7.0848	7.71185	6.63055	6.94634	6.15205	7.15637	7.26885	7.00501
183	1	1	7	61.13	0	0	0	22.07	1	1	0	-2.56	1.46	57	7.52	35	1.29	50	1.93	10	6.54161	7.46955	6.77219	6.7478	6.79194	7.03582	7.65389	7.85486	6.8814	6.31785	7.63572	6.35982	6.59619	6.80079	6.75271	7.68998	6.93837	7.08874	6.4417	6.66408	6.90713	6.69722	7.746	6.78932	7.18796	6.73362	7.11959	7.32181	7.20617
187	1	1	2	69.4	0	0	0	36.01	0	1	4.75	19.42	1.45	67	7.9	35	1.16	56	0	0	6.39142	7.50355	6.80042	7.27251	6.69545	6.74103	7.71488	7.85708	6.75273	6.40739	7.59063	6.37713	6.37027	6.6803	6.44552	7.55597	6.85017	7.23212	5.95418	6.46825	5.83204	6.68682	7.70459	6.15527	6.87861	6.32318	6.95666	7.34494	6.994
191	0	1	1	61.33	0	0	2	19.86	0	1	9.63	9.63	2.51	77	0	0	2.49	75	17.28	68	6.32319	7.63794	6.81337	6.60619	6.94009	7.4421	7.67261	8.20995	6.87156	6.32637	8.03023	6.92192	6.86058	6.92365	6.39604	8.14505	7.10491	7.62847	6.53714	6.92626	5.83271	7.03704	7.74193	7.53603	7.71322	7.01253	7.2102	7.24742	7.20186
193	0	0	1	70.13	0	0	2	32.14	0	1	14.46	14.46	3.52	79	19.4	71	3.68	83	16.21	59	6.08221	7.23246	6.83488	6.44059	6.78233	6.68882	7.39207	7.80992	6.66702	6.12837	7.41729	6.73223	6.11165	6.73948	6.57121	7.55839	6.81961	6.98197	6.21021	6.16622	6.48715	6.73853	7.59029	6.94665	6.944	6.40148	6.91426	7.13388	7.02538
198	1	1	3	52.5	0	0	0	22.13	0	1	0.37	0.37	2.89	89	20.5	84	2.59	80	16.8	69	6.04278	7.32475	6.75759	6.72978	6.71003	6.58842	7.62735	7.70178	6.82352	7.13265	7.65967	6.6572	6.42239	6.73257	6.61446	7.43115	6.87078	7.11524	6.21758	6.44074	6.62697	6.64337	7.67196	6.85187	7.11089	6.48171	7.02673	7.37071	7.16558
200	1	1	1	47.31	1	0	0	17.15	0	1	0.25	-0.58	2.1	60	14.37	59	1.81	54	11.78	48	5.86539	7.24922	6.6158	6.59928	6.63112	6.63557	7.56901	7.84452	6.75501	5.18163	7.58193	6.36724	6.65674	6.77452	6.55564	7.63543	6.67325	6.8898	6.22081	5.91364	6.58995	6.54265	7.65611	6.3722	6.96857	6.61315	6.81932	7.08558	6.92338
202	0	0	1	50.91	0	0	0	24.97	0	1	0.6	0.6	3.5	65	23.02	61	3.78	72	22.92	62	6.16935	7.2661	6.72644	6.65336	6.80214	6.62539	7.44706	7.65872	6.36025	6.17739	7.39631	6.3163	6.33956	6.74294	6.5813	7.54107	6.6939	7.03478	6.09114	6.18021	6.4763	6.60614	7.50634	6.77758	6.92696	6.3729	6.84096	7.11739	6.92733
204	0	1	3	54.75	1	0	0	20.02	1	1	1.82	1.82	1.97	0	15.34	71	2.15	65	15.48	60	6.33397	7.22789	7.02701	6.69966	7.0504	6.91088	7.62609	7.82262	6.82594	6.48099	7.5008	6.28424	6.26343	6.64219	6.7697	7.71884	6.99096	7.06199	6.53075	6.51837	6.20057	7.14113	7.60882	7.00427	7.10503	6.37878	6.93447	7.16672	7.03144
208	0	1	3	57.94	1	0	0	16.49	0	1	9	10	2.58	75	8.87	34	2.54	74	8.09	31	6.41809	7.60353	6.9257	6.6326	6.62435	6.51678	7.54076	7.69088	6.76835	6.18399	7.5114	6.99162	6.60764	6.58383	6.93389	7.85565	6.82608	7.09193	6.39073	6.52338	6.86249	6.67484	7.61132	6.72477	6.96486	6.29237	6.90833	7.13378	7.11041
213	0	1	1	49.64	1	0	2	17.14	0	1	1.63	1.63	3.09	84	19.71	70	2.99	82	18.4	66	6.4869	7.38227	6.84374	6.84982	6.72919	7.03271	7.6647	7.83139	6.68521	6.47052	7.51506	6.64371	6.29585	6.95832	6.69686	7.66105	6.84953	7.1315	6.45908	6.26774	6.63263	6.74884	7.59388	6.56375	6.94868	6.29412	6.81574	7.13255	6.98165
215	0	1	1	57.55	0	0	2	26.66	0	0	0.92	5.25	1.96	69	13.24	58	2.07	75	11.91	53	6.07032	7.37096	6.59871	6.37911	6.75368	6.81969	7.64323	7.61681	6.72471	6.62243	7.44414	6.37674	6.234	6.34613	6.30337	7.69214	6.88945	7.11112	6.34915	6.1587	6.44844	6.79082	7.45569	6.5232	6.95269	6.55569	6.87298	7.02361	7.24591
232	0	0	1	40.31	0	0	0	22.79	1	1	2.97	2.63	4.65	88	25.23	66	4.7	89	24.21	64	6.26344	7.23531	6.77247	7.18561	6.58382	6.44857	7.4339	7.79597	6.62838	6.17801	7.48936	6.48818	6.11666	6.66498	6.45782	7.39755	6.81366	7.13988	6.33251	6.37599	6.23216	6.53633	7.47243	5.82325	6.8788	6.34672	6.95227	7.02682	6.90152
234	1	1	3	49.77	1	0	0	22.05	1	1	9.93	23.93	1.55	39	4.7	21	1.25	31	3.7	16	6.60887	7.53444	7.39834	6.1062	6.90236	7.15623	7.74704	7.97692	6.7087	6.36326	7.61332	6.70692	6.65774	6.95304	6.8028	7.71392	7.1215	7.24606	6.62667	6.68219	6.76668	6.96035	7.63212	6.80433	7.38847	6.95471	7.12862	7.41075	7.38827
24	1	1	2	30.34	0	0	0	23.3	0	1	4	7	2.13	64	10.13	33	1.65	50	8.62	28	5.99854	7.34962	6.12682	6.52823	6.4396	6.46561	7.56095	7.49828	6.98278	6.19605	7.32298	6.11571	6.27076	6.59131	5.54968	7.29494	6.67955	5.76582	6.2727	6.38971	6.41142	6.63668	7.45541	6.27619	6.77593	6.13302	6.67661	7.06631	6.96883
241	1	0	1	40.05	0	1	0	21.44	0	1	12	24	2.96	59	0	0	2.63	53	16.1	64	6.43732	7.44772	6.75525	6.71396	6.66873	6.59808	7.42378	7.64748	6.76915	6.40205	7.40145	6.30916	6.40741	6.5602	6.69222	7.53626	6.80785	7.16273	6.2363	6.28804	6.52264	6.74771	7.43331	6.49564	6.83881	6.48551	6.89384	7.15087	6.97147
244	1	0	1	60.76	0	0	0	38.91	0	1	1.1	2.94	2.23	49	10.65	31	1.96	43	9.47	28	6.5291	7.73437	6.90057	7.2211	7.16912	7.38494	7.72944	7.90845	7.0212	6.81295	7.6695	6.55933	6.64174	7.22603	6.89848	7.95873	7.17513	7.62113	6.55471	6.75477	6.6027	6.85387	7.88243	6.86412	7.33523	6.57093	7.35681	7.33746	7.16857
245	0	1	3	38.74	0	0	0	43.67	0	1	0.92	0.92	1.73	54.7	8.5	38.6	1.76	52	8.63	35	6.16631	7.41085	6.59693	6.57849	6.76713	6.36879	7.50076	7.81986	6.70985	6.25746	7.50194	6.40649	6.3801	6.76765	6.81997	7.77373	6.73224	7.07754	5.88735	6.45719	6.64259	6.83606	7.55998	6.6018	6.79724	6.37616	6.99801	7.16406	6.96595
255	1	1	1	56.91	1	0	0	19.45	1	1	11	15	2.33	68	11.8	45	2.08	60	10.81	41	6.41316	7.3014	6.62272	6.87056	7.02821	7.00595	7.66902	7.88371	6.90073	6.59496	7.58351	6.43473	6.50931	7.10922	6.85228	7.73512	7.05421	7.2993	6.47578	6.5216	5.86319	6.77114	7.75612	6.8579	7.32699	6.77045	7.27553	7.10748	6.96903
261	1	1	1	49.42	0	0	0	23.78	0	1	0.98	4.56	2.29	70	15.09	58	1.9	59	12.77	49	6.36821	7.6611	6.81276	6.68	6.80426	6.69338	7.65233	8.05673	6.62382	6.56918	7.66803	6.61503	6.42431	6.94066	6.75009	7.62663	6.85345	7.03424	6.48995	6.5084	6.60512	6.83229	7.75388	6.43132	7.08974	6.35792	7.06541	7.24222	7.05009
267	1	0	3	38.7	1	0	0	24.21	0	1	0.99	0.99	1.43	31	5.76	17	1.25	27	4.59	14	6.30669	7.4057	6.53036	6.64118	6.91515	6.96603	7.61579	7.87615	6.42157	6.45368	7.6442	6.61532	6.45718	7.03406	6.85689	7.68668	6.90882	7.19496	6.08238	6.64861	5.76211	6.61452	8.20781	6.72563	7.19631	6.69405	7.21283	7.26103	7.06853
285	0	1	1	47.78	1	0	0	23.69	0	1	4.95	4.64	3.07	89	16.5	73	3.16	91.3	20.04	84.4	6.42116	7.23713	6.59308	6.41339	6.73709	6.50248	7.26101	7.84078	6.61634	6.49668	7.32398	5.93866	6.1608	6.5637	6.72331	7.48653	6.70073	6.84759	6.06804	6.32167	6.66025	6.78838	7.31993	6.05813	6.94225	6.56032	6.99673	6.99299	6.82505
29	0	1	1	43.7	1	0	0	20.92	1	1	3.33	3.33	4.15	106	27.12	91	3.95	104	26.13	102	6.25815	6.29624	6.81818	6.61768	6.68249	6.67294	7.5238	7.9703	6.55839	6.53642	7.40134	6.43525	5.45839	6.56906	6.40818	7.55045	6.74692	6.89884	6.02936	6.29042	6.60718	6.72876	7.42273	6.78326	7.00287	6.4238	6.88753	6.96894	7.00677
291	0	0	1	44.39	0	0	0	21.6	0	0	0.28	4.62	2.69	63.4	22.74	76.8	2.79	66.1	21.67	73.8	6.49802	7.34403	6.81994	6.16556	6.62378	6.64276	7.36312	7.76445	6.58221	5.99423	7.35498	6.48407	6.30466	6.45628	6.53464	7.68374	6.5643	6.84957	5.94439	6.5166	6.62413	6.50379	7.5529	6.52641	6.90973	6.50137	6.97878	7.01354	6.91363
297	1	0	1	74.95	1	0	2	27.35	0	1	-0.33	-0.33	2.43	65	13.35	65	2.08	56	12.58	61	6.68578	7.42676	6.71801	6.962	7.04599	6.42536	7.50898	8.04243	6.92863	6.45613	7.50928	6.58449	6.35555	7.06694	6.82975	7.78266	6.88119	7.18459	6.27434	6.53541	6.92335	6.76991	7.6381	6.83264	7.04309	6.57814	7.10621	7.35959	7.07107
308	0	1	1	39.81	0	0	0	22.87	0	1	12.03	12.03	2.59	72	14.3	57	2.92	82	15.2	61	6.43673	7.40656	7.00573	6.9025	6.72521	6.65716	7.66274	7.73129	6.88574	6.34272	7.65593	6.49951	6.55892	6.8873	6.94166	7.6524	6.78492	7.17228	6.41975	6.441	6.90232	6.91601	7.69554	6.81108	7.24292	6.49765	6.96776	7.16116	6.95342
314	0	1	1	68.04	0	0	2	18.47	1	1	0.75	0.84	2.58	90	17.88	78	2.54	89	18.5	80	6.48076	7.44211	6.4447	6.71123	6.77198	6.67142	7.50958	7.94286	6.86302	6.35936	7.4788	6.46668	6.67146	6.95886	6.47084	7.71721	6.93192	7.05732	6.31839	6.43926	6.64378	6.8886	7.66839	6.79788	6.99257	6.5807	7.06488	7.28471	7.08463
32	1	1	2	46.25	0	0	0	24.4	0	1	3.24	1.24	2.42	78	0	0	1.98	64	0	0	6.16569	7.22689	6.58009	6.52065	6.69328	6.56104	7.49069	7.78079	6.63851	6.3914	7.46558	6.26988	6.19466	6.67089	6.47819	7.66209	6.93041	6.99184	6.2752	6.1928	6.26107	6.88177	7.59676	6.48226	6.97774	6.6534	6.74948	7.03284	6.94635
322	0	1	1	68.76	0	1	2	35.15	0	1	0.34	24.72	2.03	79	8.67	45	2.07	81	8.8	46	6.12537	7.1793	6.78926	6.13208	6.52701	6.65391	7.27161	7.53288	6.58668	6.13389	7.3781	6.40406	6.23351	6.70096	6.72033	7.46619	6.78672	6.98843	6.01762	6.31728	6.18627	6.66963	7.49195	6.4324	6.93265	6.5923	6.98321	7.09506	6.85597
33	0	1	1	54.66	1	0	2	25.97	0	1	3.29	4.37	2.49	72	7.26	27	2.47	71	8.74	33	6.32081	7.50086	6.84101	6.60478	6.58833	6.62365	7.57769	7.55427	6.82903	6.39901	7.29392	6.25525	6.30913	6.53166	6.78422	7.47685	6.86896	6.9615	6.33875	6.51338	6.66942	7.22416	8.03972	7.28347	6.85129	6.45395	6.82984	7.15051	6.92364
331	1	1	2	50.5	0	0	0	21.5	0	1	2.82	-7.18	1.32	48	8.7	33	1.14	42	0	0	5.65798	6.7361	6.34318	6.26739	6.62659	6.47443	7.10831	7.57026	6.24584	5.71411	6.9916	6.07014	5.8104	6.51287	6.55148	7.16597	6.43262	6.43554	5.63731	6.04062	5.60559	6.67662	7.20217	6.02553	6.55414	6.10183	6.62239	6.79211	6.48422
332	1	1	1	42.26	1	0	2	21.14	1	1	0.08	0.08	1.29	34	10.1	39	2.39	59	11.6	42	6.38256	7.12784	6.74914	6.68939	6.59466	6.58764	7.50981	7.69354	6.46581	6.37678	7.49264	6.40076	6.41521	6.83144	6.88683	7.46976	6.83864	6.71619	6.38043	6.50465	6.57682	6.79659	7.81373	6.35728	7.03971	6.29209	6.85552	7.30689	6.99792
334	0	0	1	43.55	1	0	0	19.26	1	0	0.67	2.17	3.4	64	18.79	62	3.37	61	20.83	53	6.9701	7.80502	7.49203	7.3103	7.36965	7.62297	7.79443	8.22387	6.93173	6.67892	7.86042	6.83463	6.58728	7.4669	7.12633	8.02744	7.44265	7.52903	6.91775	6.88929	7.04564	7.27876	7.8588	7.46021	7.64661	7.40568	7.37035	7.4531	7.39311
339	0	0	7	53.03	0	0	2	25.76	0	1	0.75	2.66	2.4	53	12.9	53	2.61	60	10.45	33	6.078	7.48145	6.90012	6.57722	6.45641	6.54352	7.40971	7.85355	6.51818	6.66801	7.44874	6.73828	6.50367	6.55485	6.85645	7.48942	6.58609	7.0539	5.53825	6.40512	6.48234	6.83224	7.57064	6.46467	6.91214	6.65648	6.90807	7.06943	6.93848
343	0	0	3	49.96	0	0	2	25.75	1	1	0.28	4.53	2.73	53	16.66	45	3.52	69	17.82	49	6.63208	7.60005	7.00266	6.67085	6.97594	6.8748	7.63262	7.9224	6.83467	6.1038	7.54059	6.42767	6.41835	6.91985	7.05337	7.78088	7.05025	7.1518	6.17745	6.53256	6.81342	7.18455	7.66516	6.61463	6.9989	6.63209	7.15751	7.5314	7.44207
348	0	1	1	49.17	0	0	2	21.28	1	1	0.17	0.08	1.35	39	5.3	22	1.43	41	4.9	20	6.09876	7.22519	6.67719	6.16336	6.7682	6.56934	7.44929	7.72165	6.25999	6.18165	7.32779	5.90526	6.17088	6.50708	6.54872	7.39224	6.67254	7.15344	5.98127	6.4482	6.52273	6.62628	7.636	6.7566	6.96664	6.34926	6.94229	6.87394	6.82393
354	0	0	3	48.01	1	0	2	27.12	0	1	1.41	1.41	3.71	76	23.2	80	3.64	70	24.05	65	6.41036	7.53132	7.00124	6.4346	6.93527	6.76135	7.61847	8.07285	6.82349	6.8047	7.57922	6.52881	6.46571	7.05655	6.78778	7.47556	6.96937	7.08178	6.43735	6.62963	6.56119	6.99662	7.78617	6.46855	7.0773	6.76143	7.19878	7.36179	7.04295
357	1	1	1	57.53	1	0	1	21.56	0	0	0.25	0.59	2.36	83	23.08	104	2.09	74	19.85	89	6.4174	7.40527	6.75462	6.3444	6.72148	6.23923	7.72826	7.85032	6.8309	6.28085	7.56449	6.61761	6.54033	6.8391	6.51517	7.73505	6.89702	6.86747	5.97049	7.20256	6.51597	6.91553	7.72341	6.51683	7.02944	6.7255	7.13743	7.37202	7.15825
37	1	1	1	55.6	0	0	0	25.79	0	1	0.42	0.42	2	54	0	0	1.73	47	0	0	6.2539	7.05607	6.80917	6.53318	6.49022	6.74059	7.54957	7.66037	6.5756	7.40911	7.53289	6.43822	6.72953	6.58462	7.10834	7.66069	6.99669	7.12602	6.51766	6.26445	6.6446	6.86204	7.55266	6.54738	6.94118	6.65278	6.98233	7.18876	7.33655
373	0	0	3	56.1	0	0	2	19.79	1	1	0.17		3.69	78	21.44	74	3.64	77	20.46	71	6.02295	7.11348	6.65649	6.49432	6.5704	6.5646	7.35338	7.56437	6.55369	6.01082	7.2906	6.15893	6.1531	6.81111	6.63396	7.65863	6.65666	6.98726	5.8579	6.26404	6.27995	6.78659	7.40953	6.54856	6.84732	6.33961	6.85398	7.1041	7.07578
38	1	0	1	59.73	0	0	0	22.34	1	1	0.16	0.16	3.01	58	20.13	55	2.62	50	20.68	57	6.18909	7.18719	6.649	6.55523	6.71005	6.78281	7.39472	7.90292	6.7418	6.19378	7.48048	6.49254	6.49492	6.6352	6.65287	7.37571	6.74654	6.95226	6.24104	6.47992	6.05521	6.72042	7.5172	6.51452	6.98568	6.70771	6.889	7.00536	7.10603
381	1	0	1	48.35	0	1	1	30.34	0	1	0.01	1.84	3.51	62	24.13	66	3.29	58	21.81	59	6.27543	7.19274	6.80221	6.51314	6.6089	6.64532	7.48871	7.65647	6.51728	5.90278	7.45377	5.93597	6.37252	6.68278	6.56438	7.63255	6.67971	6.69148	5.68979	6.12354	6.3902	6.65717	7.51647	6.72104	7.03935	5.82574	6.67413	7.03109	7.10726
385	0	1	1	39.9	1	0	0	20.36	0	1	8.08	13.08	3.39	83	20.19	80	3.33	82	19.53	78	6.63666	7.6636	7.16163	7.01419	6.83749	7.07562	7.71322	7.71295	6.90613	6.05743	7.80859	6.88721	6.60421	7.09054	7.05402	8.00618	6.98411	7.12363	6.33166	6.75342	6.64464	6.83884	7.72501	7.28649	7.58845	6.81673	7.11821	7.34523	7.2044
397	1	1	1	30.21	0	0	0	21.2	0	1	0.33	0	4.86	69	20.19	56	4.6	75.6	20.62	56.1	6.70909	7.81591	7.1378	7.15369	7.0637	7.36309	7.86179	8.06251	6.99938	6.75188	7.78059	6.80557	6.66937	7.07904	6.93073	8.14521	7.20886	7.24809	6.64583	6.73336	6.81185	7.21959	7.94627	6.93613	7.28237	6.95304	7.25227	7.47209	7.21906
40	0	1	1	50.29	1	0	2	24.7	0	1	2.55	0.13	2.04	59	6.42	26	1.96	58	0	0	6.54669	7.29863	7.26952	6.94334	6.68234	6.64261	7.49744	7.83311	6.62317	6.03478	7.49129	6.52178	6.69781	6.66568	6.97066	7.80045	6.67129	6.79345	6.24187	6.54722	6.96508	6.88947	7.45213	6.35262	7.12573	6.19378	7.12881	7.19082	7.17261
50	0	0	2	41	1	0	2	20.6	1	1	0.92	0.92	2.25	52	16.63	44	2.21	51	0	0	6.32656	7.28029	6.42708	5.7601	6.42755	6.49954	7.35489	7.86682	6.37207	6.09107	7.09501	6.20519	6.16078	6.19687	6.41481	7.33493	6.4558	6.76153	5.70194	6.17713	6.43007	6.63892	7.38545	6.5788	6.60673	5.96357	6.62152	6.9777	7.03628
57	1	1	3	43.46	1	0	0	22.11	1	1	4.04	4.04	2.23	68	0	0	1.96	60	14.8	57	5.9924	7.05136	6.58851	6.8517	6.70095	6.71225	7.48353	7.8866	6.53288	6.37911	7.48589	6.30264	6.35302	6.88445	6.81872	7.6602	6.76896	6.9876	6.1342	6.50405	6.34614	6.64335	7.5088	6.62815	6.97987	6.65783	6.93862	7.05481	6.98551
65	1	0	2	63.39	1	0	0	23	0	1	0	5	1.87	44	11.49	32	1.61	38	8.02	23	6.76108	7.6958	7.07931	7.00249	7.05811	7.00737	7.67561	7.90173	6.76958	6.2695	7.55882	6.49479	6.57594	7.03332	6.68791	8.05719	7.6624	7.28502	6.60373	6.48867	6.01375	7.12614	8.15345	7.03852	7.44985	6.61316	6.93666	7.11235	7.36979
71	0	1	1	55.46	0	0	2	28.51	0	1	3.52	3.52	1.86	56	4.6	23	3.35	95	0	0	6.25695	7.09527	6.76836	6.80079	6.55581	6.25466	7.33947	7.59323	6.39225	6.31418	7.20547	6.22186	6.28682	6.51492	5.83717	7.68161	6.66841	6.89203	5.91015	5.972	6.48549	6.67764	7.65955	6.39615	6.77511	6.29928	6.7614	6.98523	6.87777
73	0	1	3	32.7	0	0	0	21.67	0	1	6.28	6.28	2.48	86	13.1	56	2.47	86	14.5	62	6.33936	7.06327	6.19314	6.57147	6.85961	6.81096	7.42553	7.75229	6.40923	5.96045	7.30851	6.75317	6.24925	6.72731	6.55031	7.45296	6.75549	7.28792	6.09497	5.99398	6.69468	6.60801	7.36125	6.87296	6.94192	6.62024	7.04722	7.03113	7.11868
80	0	1	3	60.59	0	0	0	21.29	0	1	9.43	9.43	2.48	87	13.62	60	2.49	88	15.13	67	6.53814	7.14061	6.53082	6.6738	6.85665	6.87402	7.33699	7.58083	6.30974	6.38461	7.4083	5.98486	6.2261	6.44418	7.05762	7.64776	6.80622	7.04959	6.02702	6.47541	6.4486	6.84853	7.28715	6.12144	6.90714	6.02972	6.85837	6.95912	6.85451
89	0	1	4	45.88	1	0	0	27.25	0	1	1.55	5.8	1.93	60	12.92	64	1.95	61	11.62	58	5.54507	6.77601	5.92571	6.30274	6.18697	6.09176	6.72493	7.45652	6.13765	6.15913	6.82549	5.80185	5.86523	6.31821	6.01423	7.28848	6.34816	6.64509	5.56116	5.9318	5.6914	6.21142	7.03865	6.01376	6.48081	5.82408	6.50364	6.36745	6.44674
9	1	1	1	67.57	0	0	0	31.33	0	1	0.39	7.98	2.1	72	11.2	54	1.89	59	9.78	42	6.3205	7.63808	6.89818	6.35192	7.11212	6.73923	7.71652	8.0068	6.89536	6.28305	7.64424	6.58678	6.60866	6.92086	6.74879	7.6061	6.95454	7.07419	6.20376	6.56436	6.66909	6.77892	7.81338	6.85059	6.99246	6.78472	7.15613	7.3348	7.26275
94	1	0	1	57.65	0	0	2	28.31	1	1	2.43	2.43	3.53	56	13.88	32	2.96	48	9.95	24	6.33457	7.29449	6.99457	6.27805	6.78536	6.68237	7.66581	7.90853	6.68019	6.64487	7.4449	6.38446	6.41526	6.60865	6.98078	7.86496	6.97082	7.47912	6.21894	6.38112	6.71244	6.78828	7.52723	6.70058	7.06835	6.34356	7.00909	7.47612	7.25454
[truncated: 765 more columns]
